# Supplementary material for: In-depth amino acid mutational analysis of the key interspecific incompatibility factor Stigmatic Privacy 1
Source: Plant Cell Physiol. 2025 Apr 15;66(6):926–39. doi: 10.1093/pcp/pcaf039 (PMC12290284; doi:10.1093/pcp/pcaf039)
Supplement: pcaf039_Supp [file pcaf039_supp.zip]

Archive with 3 entries (3 files):
- suppl_data/pcp-2025-e-00032-File009.pdf
- suppl_data/pcp-2025-e-00032-File010.xlsx
- suppl_data/pcp-2025-e-00032-File011.xlsx
