# Supplementary material for: In-depth amino acid mutational analysis of the key interspecific incompatibility factor Stigmatic Privacy 1
Source: Plant Cell Physiol. 2025 Apr 15;66(6):926–39. doi: 10.1093/pcp/pcaf039 (PMC12290284; doi:10.1093/pcp/pcaf039)
Supplement: pcaf039_Supp [file pcaf039_supp.zip › suppl_data/pcp-2025-e-00032-File011.xlsx]

## Sheet: Sheet1
Supplementary Table 2. Alignment used for the calculation of dN/dS.
Species	Sequence
Athaliana-Col-0	CAGAGTGAAGATTGTTCCTCCAAAGGC---CAAACTACTTTTCAAACCAGAACTTGTGAGGGGAAGCTTGGGACTTCGATACTAGAGCACAATCCTTCA
Ahalleri-Fum	CAAAGTGAAGACTGTTCCCCCAAAGGT---CAAACC---GTTCAAACCAGAACTTGTGAGGGGAAGGTTGGAACTTCGATACTAGAGCACCATCCTACA
Alyrata-SaSb	CAAAGTGAAGACTGTTCCCCCAAAGGT---CAAACC---GTTCAAACCAGAACTTGTGAGGGGAAGGTTGGAACTTCGATACTAGAGCACCATCCTACA
Ahalleri-Mino	CAGAATGACGAATGTTCCTCCAAAGGT---CAAACC---GTTCAAACCAGAACTTGTGAGGGGAAGGTTGGAACTTCGATACTAGAGCACCATCCTACA
Eallionii-Y	CAGACTGAAGACTGTTCTTCCAACGGT---------------GAACCCGGAACTTGTGAGGGGTTGGCCGGAACTTCAGTACTAGAGCACCATCCTTCG
Eallionii-O	CAGACTGAAGACTGTTCTTCCAACGGT---------------GAACCCGGAACTTGTGAGGGGTTGGCCGGAACTTCAGTACTAGAGCACCATCCTTCG
Ehybridum	CAGACTGAAGACTGTTCTTCCAACGGT---------------GAACCCGGAACTTGTGAGGGGTTGGCCGGAACTTCGGTACTAGAGCACCATCCTTCG
Opumila	CAGAGTGACGACTGTTCCTTCGATACTAGAGCACCATCCGTTGGAACCAGAACTTGTAAGGGTATGGCCGGAAGTTCGATACTAGAGTACCATCCTTCA
Bvulgaris	CAGGAAGACAAATGTTTCTATGAAAAT---------------GAGACCAGGTTTTGTGAGAGATTAGTCGGAACTTCGGTATTAGAGTACCAGCCTTCG
Cscutata	CAGGAAGACAAATGTTCCTTTCGAAAT---------------GAAACCATGTTTTGTGAGAGAATAGCCGGAACTTCGGTACTAGAGTACCAGCCTTCT
Alyrata-MN47	CAAAGTGAAGACTGTTCCCCCAAAGGT---CAAACC---GTTCAAACCAGAACTTGTGAGGGGAAGGTTGGAACTTCGATACTAGAGCACCATCCTACA
Alyrata-SRR2040789	CAAAGTGAAGACTGTTCCCCCAAAGGT---CAAACC---GTTCAAACCAGAACTTGTGAGGGGAAGGTTGGAACTTCGATACTAGAGCACCATCCTACA
Aarenosa-borbasii-SRR2040819	CAAAGTGAAGACTGTTCCCCCAAAGGT---CAAACC---GTTCAAACCAGAACTTGTGAGGGGAAGGTTGGAACTTCGATACTAGAGCACCATCCTACA
Acroatica-SRR2040778	CAAAGTGAAGACTGTTCCCCCAAAGGT---CAAACC---GTTCAAACCAGAACTTGTGAGGGGAAGGTTGGAACTTCGATACTAGAGCACCATCCTACA
Aneglecta-robusta-SRR2040832	CAAAGTGAAGACTGTTCCCCCAAAGGT---CAAACC---GTTCAAACCAGAACTTGTGAGGGGAAGGTTGGAACTTCGATACTAGAGCACCATCCTACA
Alyrata-petraea-SRR2040830	CAAAGTGAAGACTGTTCCCCCAAAGGT---CAAACC---GTTCAAACCAGAACTTGTGAGGGGAAGGTTGGAACTTCGATACTAGAGCACCATCCTACA
Ahalleri-SRR3107262	CAAAGTGAAGACTGTTCCCCCAAAGGT---CAAACC---GTTCAAACCAGAACTTGTGAGGGGAAGGTTGGAACTTCGATACTAGAGCACCATCCTACA
Acarpatica-SRR2040772	CAAAGTGAAGACTGTTCCCCCAAAGGT---CAAACC---GTTCAAACCAGAACTTGTGAGGGGAAGGTTGGAACTTCGATACTAGAGCACCATCCTACA
Aarenicola-SRR2040770	CAAAGTGAAGACTGTTCCCCCAAAGGT---CAAACC---GTTCAAACCAGAACTTGTGAGGGGAAGGTTGGAACTTCGATACTAGAGCACCATCCTACA
Alyrata-petraea-SRR2040797	CAAAGTGAAGACTGTTCCCCCAAAGGT---CAAACC---GTTCAAACCAGAACTTGTGAGGGGAAGGTTGGAACTTCGATACTAGAGCACCATCCTACA
Asuecica_AS459-SRR2084154	CAAAGTGAAGACTGTTCCCCCAAAGGT---CAAACC---GTTCAAACCAGAACTTGTGAGGGGAAGGTTGGAACTTCGATACTAGAGCACCATCCTTCA
Asuecica_ASO5-SRR2084157	CAAAGTGAAGACTGTTCCCCCAAAGGT---CAAACC---GTTCAAACCAGAACTTGTGAGGGGAAGGTTGGAACTTCGATACTAGAGCACCATCCTTCA
Alyrata-petraea-SRR2040829	CAAAGTGAAGACTGTTCCCCCAAAGGT---CAAACC---GTTCAAACCAGAACTTGTGAGGGGAAGGTTGGAACTTCGATACTAGAGCACCATCCTACA
Aarenosa-arenosa-SRR2040812	CAAAGTGAAGACTGTTCCCCCAAAGGT---CAAACC---GTTCAAACCAGAACTTGTGAGGGGAAGGTTGGAACTTCGATACTAGAGCACCATCCTACA
Aarenosa-arenosa-SRR2040813	CAAAGTGAAGACTGTTCCCCCAAAGGT---CAAACC---GTTCAAACCAGAACTTGTGAGGGGAAGGTTGGAACTTCGATACTAGAGCACCATCCTACA
Aneglecta-neglecta-SRR2082771	CAAAGTGAAGACTGTTCCCCCAAAGGT---CAAACC---GTTCAAACCAGAACTTGTGAGGGGAAGGTTGGAACTTCGATACTAGAGCACCATCCTACA
Aneglecta-neglecta-SRR2082772	CAAAGTGAAGACTGTTCCCCCAAAGGT---CAAACC---GTTCAAACCAGAACTTGTGAGGGGAAGGTTGGAACTTCGATACTAGAGCACCATCCTACA
Aarenosa-arenosa-SRR2040811	CAAAGTGAAGACTGTTCCCCCAAAGGT---CAAACC---GTTCAAACCAGAACTTGTGAGGGGAAGGTTGGAACTTCGATACTAGAGCACCATCCTACA
Aarenosa-arenosa-SRR2040817	CAAAGTGAAGACTGTTCCCCCAAAGGT---CAAACC---GTTCAAACCAGAACTTGTGAGGGGAAGGTTGGAACTTCGATACTAGAGCACCATCCTACA
Ahalleri-dacica-SRR2040780	CAAAGTGAAGACTGTTCCCCCAAAGGT---CAAACC---GTTCAAACCAGAACTTGTGAGGGGAAGGTTGGAACTTCGATACTAGAGCACCATCCTACA
Ahalleri-halleri-SRR2040783	CAAAGTGAAGACTGTTCCCCCAAAGGT---CAAACC---GTTCAAACCAGAACTTGTGAGGGGAAGGTTGGAACTTCGATACTAGAGCACCATCCTACA
Aneglecta-neglecta-SRR3111444	CAAAGTGAAGACTGTTCCCCCAAAGGT---CAAACC---GTTCAAACCAGAACTTGTGAGGGGAAGGTTGGAACTTCGATACTAGAGCACCATCCTACA
Alyrata-petraea-SRR2040795	CAAAGTGAAGACTGTTCCCCCAAAGGT---CAAACC---GTTCAAACCAGAACTTGTGAGGGGAAGGTTGGAACTTCGATACTAGAGCACCATCCTACA
Aarenosa-intermedia-SRR2040825	CAAAGTGAAGACTGTTCCCCCAAAGGT---CAAACC---GTTCAAACCAGAACTTGTGAGGGGAAGGTTGGAACTTCGATACTAGAGCACCATCCTACA
Alyrata-petraea-SRR3111438	CAAAGTGAAGACTGTTCCCCCAAAGGT---CAAACC---GTTCAAACCAGAACTTGTGAGGGGAAGGTTGGAACTTCGATACTAGAGCACCATCCTACA
Alyrata-petraea-SRR3111443	CAAAGTGAAGACTGTTCCCCCAAAGGT---CAAACC---GTTCAAACCAGAACTTGTGAGGGGAAGGTTGGAACTTCGATACTAGAGCACCATCCTACA
Aneglecta-neglecta-SRR3111445	CAAAGTGAAGACTGTTCCCCCAAAGGT---CAAACC---GTTCAAACCAGAACTTGTGAGGGGAAGGTTGGAACTTCGATACTAGAGCACCATCCTACA
Alyrata-petraea-SRR2040827	CAAAGTGAAGACTGTTCCCCCAAAGGT---CAAACC---GTTCAAACCAGAACTTGTGAGGGGAAGGTTGGAACTTCGATACTAGAGCACCATCCTACA
Acarpatica-SRR3111437	CAAAGTGAAGACTGTTCCCCCAAAGGT---CAAACC---GTTCAAACCAGAACTTGTGAGGGGAAGGTTGGAACTTCGATACTAGAGCACCATCCTACA
Asuecica_ASS3a-SRR2084158	CAAAGTGAAGACTGTTCCCCCAAAGGT---CAAACC---GTTCAAACCAGAACTTGTGAGGGGAAGGTTGGAACTTCGATACTAGAGCACCATCCTTCA
Acarpatica-SRR3111435	CAAAGTGAAGACTGTTCCCCCAAAGGT---CAAACC---GTTCAAACCAGAACTTGTGAGGGGAAGGTTGGAACTTCGATACTAGAGCACCATCCTTCA
Apetrogena-exoleta-SRR2040833	CAAAGTGAAGACTGTTCCCCCAAAGGT---CAAACC---GTTCAAACCAGAACTTGTGAGGGGAAGGTTGGAACTTCGATACTAGAGCACCATCCTACA
Apetrogena-petrogena-SRR2040807	CAAAGTGAAGACTGTTCCCCCAAAGGT---CAAACC---GTTCAAACCAGAACTTGTGAGGGGAAGGTTGGAACTTCGATACTAGAGCACCATCCTACA
Acarpatica-SRR2040771	CAAAGTGAAGACTGTTCCCCCAAAGGT---CAAACC---GTTCAAACCAGAACTTGTGAGGGGAAGGTTGGAACTTCGATACTAGAGCACCATCCTACA
Acarpatica-SRR3111434	CAAAGTGAAGACTGTTCCCCCAAAGGT---CAAACC---GTTCAAACCAGAACTTGTGAGGGGAAGGTTGGAACTTCGATACTAGAGCACCATCCTACA
Aarenosa-borbasii-SRR2040821	CAAAGTGAAGACTGTTCCCCCAAAGGT---CAAACC---GTTCAAACCAGAACTTGTGAGGGGAAGGTTGGAACTTCGATACTAGAGCACCATCCTACA
Aneglecta-robusta-SRR2040831	CAAAGTGAAGACTGTTCCCCCAAAGGT---CAAACC---GTTCAAACCAGAACTTGTGAGGGGAAGGTTGGAACTTCGATACTAGAGCACCATCCTACA
Alyrata-petraea-SRR2040790	CAAAGTGAAGACTGTTCCCCCAAAGGT---CAAACC---GTTCAAACCAGAACTTGTGAGGGGAAGGTTGGAACTTCGATACTAGAGCACCATCCTACA
Ahalleri-halleri-SRR2040782	CAAAGTGAAGACTGTTCCCCCAAAGGT---CAAACC---GTTCAAACCAGAACTTGTGAGGGGAAGGTTGGAACTTCGATACTAGAGCACCATCCTACA
Aneglecta-neglecta-SRR3111446	CAAAGTGAAGACTGTTCCCCCAAAGGT---CAAACC---GTTCAAACCAGAACTTGTGAGGGGAAGGTTGGAACTTCGATACTAGAGCACCATCCTACA
Acarpatica-SRR2040773	CAGAATGACGAATGTTCCTCCAAAGGT---CAAACC---GTTCAAACCAGAACTTGTGAGGGGAAGGTTGGAACTTCGATACTAGAGCACCATCCTACA
Aarenosa-borbasii-SRR2040823	CAAAGTGAAGACTGTTCCCCCAAAGGT---CAAACC---GTTCAAACCAGAACTTGTGAGGAGATTGTTGGAACTTCGATACTAGAGCACCATCCTACA
Acebennensis-SRR2040775	CAGAATGACGAATGTTCCTCCAAAGGT---CAAACC---GTTCAAACCAGAACTTGTGAGGGGAAGGTTGGAACTTCGATACTAGAGCACCATCCTACA
Acebennensis-SRR2040776	CAGAATGACGAATGTTCCTCCAAAGGT---CAAACC---GTTCAAACCAGAACTTGTGAGGGGAAGGTTGGAACTTCGATACTAGAGCACCATCCTACA
Ahalleri-gemmifera-SRR2040781	CAGAATGACGAATGTTCCTCCAAAGGT---CAAACC---GTTCAAACCAGAACTTGTGAGGGGAAGGTTGGAACTTCGATACTAGAGCACCATCCTACA
Apedemontana-SRR2040802	CAGAATGACGAATGTTCCTCCAAAGGT---CAAACC---GTTCAAACCAGAACTTGTGAGGGGAAGGTTGGAACTTCGATACTAGAGCACCATCCTACA
Acebennensis-SRR2040777	CAGAATGACGAATGTTCCTCCAAAGGT---CAAACC---GTTCAAACCAGAACTTGTGAGGGGAAGGTTGGAACTTCGATACTAGAGCACCATCCTACA
Alyrata-petraea-SRR2040828	CAGAGTGACGAATGTTCCTCCAAAGGT---CAAACC---GGTCAAACCAGAACTTGTGAGGGGAAGGTTGGAACTTCGATACTAGAGCACCATCCTACA
